# Supplementary material for: Potential Probiotic Lacticaseibacillus paracasei MJM60396 Prevents Hyperuricemia in a Multiple Way by Absorbing Purine, Suppressing Xanthine Oxidase and Regulating Urate Excretion in Mice
Source: Microorganisms. 2022 Apr 20;10(5):851. doi: 10.3390/microorganisms10050851 (PMC9146106; doi:10.3390/microorganisms10050851)
Supplement: Supplementary file 1 [file microorganisms-10-00851-s001.zip]

Archive with 1 entries (1 files):
- microorganisms-1679568-supplementary.pdf
